# Supplementary material for: Phase II study comparing nasal pressure monitoring with capnography during invasive endoscopic procedures: a single-center, single-arm trial
Source: Sci Rep. 2023 Jan 23;13:1265. doi: 10.1038/s41598-023-28213-y (PMC9871023; doi:10.1038/s41598-023-28213-y)
Supplement: Supplementary file 2 — Supplementary Information 1. [file 41598_2023_28213_MOESM2_ESM.xlsx]

## Sheet: Protocol sheet
Study ID	Start	End	Target number	Completed number
UH2019033C	2019-10-01	2020-09-30	45	45

## Sheet: Patient registration 
Case No	2nd ID	Inclusion criteria ①	Inclusion criteria ① choice	Inclusion criteria ②	Inclusion criteria ② choice	Inclusion criteria ③	Inclusion criteria ③ choice	Inclusion criteria ④	Inclusion criteria ④ choice	Exclusion criteria ①	Exclusion criteria ① choice	Exclusion criteria ②	Exclusion criteria ② choice	Exclusion criteria ③	Exclusion criteria ③ choice	Exclusion criteria ④	Exclusion criteria ④ choice	Exclusion criteria ⑤	Exclusion criteria ⑤ choice	Exclusion criteria ⑥	Exclusion criteria ⑥ choice	Exclusion criteria ⑦	Exclusion criteria ⑦ choice	Exclusion criteria ⑧	Exclusion criteria ⑧ choice	Exclusion criteria ⑨	Exclusion criteria ⑨ choice	Exclusion criteria ⑩	Exclusion criteria ⑩ choice	Date of Consent	Institution	Date of registration	Date of treatment	End Date	Discontinuation Yes：1	Reason for discontinuation
0000000001	INO0118-19-0001	Age ≥20 years	Yes	Ability to give written informed consent	Yes	SpO2 ≥95% on room air	Yes	Systolic blood pressure ≥90 mmHg	Yes	Regular use of opioids or benzodiazepines for purposes other than sleeping	No	Participation in another clinical trial within 4 weeks of registering for this trial	No	Drug abuse or a physical, mental, or social condition that made enrollment or evaluation impossible	No	Severe cardiac disorder	No	American Society of Anesthesiologists (ASA) ≧4	No	Heart rate <50 bpm	No	Severe thyroid disease	No	Pregnancy or lactation	No	Possibility of allergic reaction to propofol or fentanyl	No	Any other condition that could impair the patient’s safety or make it difficult for the patient to comply with the protocol by participating in the study	No	2019-12-05	Chiba University Hospital	2019-12-05	2019-12-06	2019-12-07
0000000002	INO0118-19-0002	Age ≥20 years	Yes	Ability to give written informed consent	Yes	SpO2 ≥95% on room air	Yes	Systolic blood pressure ≥90 mmHg	Yes	Regular use of opioids or benzodiazepines for purposes other than sleeping	No	Participation in another clinical trial within 4 weeks of registering for this trial	No	Drug abuse or a physical, mental, or social condition that made enrollment or evaluation impossible	No	Severe cardiac disorder	No	American Society of Anesthesiologists (ASA) ≧4	No	Heart rate <50 bpm	No	Severe thyroid disease	No	Pregnancy or lactation	No	Possibility of allergic reaction to propofol or fentanyl	No	Any other condition that could impair the patient’s safety or make it difficult for the patient to comply with the protocol by participating in the study	No	2019-12-13	Chiba University Hospital	2019-12-13	2019-12-13	2019-12-14
0000000003	INO0118-19-0003	Age ≥20 years	Yes	Ability to give written informed consent	Yes	SpO2 ≥95% on room air	Yes	Systolic blood pressure ≥90 mmHg	Yes	Regular use of opioids or benzodiazepines for purposes other than sleeping	No	Participation in another clinical trial within 4 weeks of registering for this trial	No	Drug abuse or a physical, mental, or social condition that made enrollment or evaluation impossible	No	Severe cardiac disorder	No	American Society of Anesthesiologists (ASA) ≧4	No	Heart rate <50 bpm	No	Severe thyroid disease	No	Pregnancy or lactation	No	Possibility of allergic reaction to propofol or fentanyl	No	Any other condition that could impair the patient’s safety or make it difficult for the patient to comply with the protocol by participating in the study	No	2019-12-19	Chiba University Hospital	2019-12-19	2019-12-24	2019-12-25
0000000004	INO0118-19-0004	Age ≥20 years	Yes	Ability to give written informed consent	Yes	SpO2 ≥95% on room air	Yes	Systolic blood pressure ≥90 mmHg	Yes	Regular use of opioids or benzodiazepines for purposes other than sleeping	No	Participation in another clinical trial within 4 weeks of registering for this trial	No	Drug abuse or a physical, mental, or social condition that made enrollment or evaluation impossible	No	Severe cardiac disorder	No	American Society of Anesthesiologists (ASA) ≧4	No	Heart rate <50 bpm	No	Severe thyroid disease	No	Pregnancy or lactation	No	Possibility of allergic reaction to propofol or fentanyl	No	Any other condition that could impair the patient’s safety or make it difficult for the patient to comply with the protocol by participating in the study	No	2020-01-06	Chiba University Hospital	2020-01-06	2020-01-07	2020-01-08
0000000005	INO0118-19-0005	Age ≥20 years	Yes	Ability to give written informed consent	Yes	SpO2 ≥95% on room air	Yes	Systolic blood pressure ≥90 mmHg	Yes	Regular use of opioids or benzodiazepines for purposes other than sleeping	No	Participation in another clinical trial within 4 weeks of registering for this trial	No	Drug abuse or a physical, mental, or social condition that made enrollment or evaluation impossible	No	Severe cardiac disorder	No	American Society of Anesthesiologists (ASA) ≧4	No	Heart rate <50 bpm	No	Severe thyroid disease	No	Pregnancy or lactation	No	Possibility of allergic reaction to propofol or fentanyl	No	Any other condition that could impair the patient’s safety or make it difficult for the patient to comply with the protocol by participating in the study	No	2020-01-09	Chiba University Hospital	2020-01-10	2020-01-10	2020-01-11
0000000006	INO0118-19-0006	Age ≥20 years	Yes	Ability to give written informed consent	Yes	SpO2 ≥95% on room air	Yes	Systolic blood pressure ≥90 mmHg	Yes	Regular use of opioids or benzodiazepines for purposes other than sleeping	No	Participation in another clinical trial within 4 weeks of registering for this trial	No	Drug abuse or a physical, mental, or social condition that made enrollment or evaluation impossible	No	Severe cardiac disorder	No	American Society of Anesthesiologists (ASA) ≧4	No	Heart rate <50 bpm	No	Severe thyroid disease	No	Pregnancy or lactation	No	Possibility of allergic reaction to propofol or fentanyl	No	Any other condition that could impair the patient’s safety or make it difficult for the patient to comply with the protocol by participating in the study	No	2020-01-14	Chiba University Hospital	2020-01-14	2020-01-14	2020-01-15
0000000007	INO0118-19-0007	Age ≥20 years	Yes	Ability to give written informed consent	Yes	SpO2 ≥95% on room air	Yes	Systolic blood pressure ≥90 mmHg	Yes	Regular use of opioids or benzodiazepines for purposes other than sleeping	No	Participation in another clinical trial within 4 weeks of registering for this trial	No	Drug abuse or a physical, mental, or social condition that made enrollment or evaluation impossible	No	Severe cardiac disorder	No	American Society of Anesthesiologists (ASA) ≧4	No	Heart rate <50 bpm	No	Severe thyroid disease	No	Pregnancy or lactation	No	Possibility of allergic reaction to propofol or fentanyl	No	Any other condition that could impair the patient’s safety or make it difficult for the patient to comply with the protocol by participating in the study	No	2020-01-16	Chiba University Hospital	2020-01-16	2020-01-17	2020-01-18
0000000008	INO0118-19-0008	Age ≥20 years	Yes	Ability to give written informed consent	Yes	SpO2 ≥95% on room air	Yes	Systolic blood pressure ≥90 mmHg	Yes	Regular use of opioids or benzodiazepines for purposes other than sleeping	No	Participation in another clinical trial within 4 weeks of registering for this trial	No	Drug abuse or a physical, mental, or social condition that made enrollment or evaluation impossible	No	Severe cardiac disorder	No	American Society of Anesthesiologists (ASA) ≧4	No	Heart rate <50 bpm	No	Severe thyroid disease	No	Pregnancy or lactation	No	Possibility of allergic reaction to propofol or fentanyl	No	Any other condition that could impair the patient’s safety or make it difficult for the patient to comply with the protocol by participating in the study	No	2020-01-20	Chiba University Hospital	2020-01-20	2020-01-21	2020-01-22
0000000009	INO0118-19-0009	Age ≥20 years	Yes	Ability to give written informed consent	Yes	SpO2 ≥95% on room air	Yes	Systolic blood pressure ≥90 mmHg	Yes	Regular use of opioids or benzodiazepines for purposes other than sleeping	No	Participation in another clinical trial within 4 weeks of registering for this trial	No	Drug abuse or a physical, mental, or social condition that made enrollment or evaluation impossible	No	Severe cardiac disorder	No	American Society of Anesthesiologists (ASA) ≧4	No	Heart rate <50 bpm	No	Severe thyroid disease	No	Pregnancy or lactation	No	Possibility of allergic reaction to propofol or fentanyl	No	Any other condition that could impair the patient’s safety or make it difficult for the patient to comply with the protocol by participating in the study	No	2020-01-31	Chiba University Hospital	2020-01-31	2020-01-31	2020-02-01
0000000010	INO0118-19-0010	Age ≥20 years	Yes	Ability to give written informed consent	Yes	SpO2 ≥95% on room air	Yes	Systolic blood pressure ≥90 mmHg	Yes	Regular use of opioids or benzodiazepines for purposes other than sleeping	No	Participation in another clinical trial within 4 weeks of registering for this trial	No	Drug abuse or a physical, mental, or social condition that made enrollment or evaluation impossible	No	Severe cardiac disorder	No	American Society of Anesthesiologists (ASA) ≧4	No	Heart rate <50 bpm	No	Severe thyroid disease	No	Pregnancy or lactation	No	Possibility of allergic reaction to propofol or fentanyl	No	Any other condition that could impair the patient’s safety or make it difficult for the patient to comply with the protocol by participating in the study	No	2020-02-03	Chiba University Hospital	2020-02-03	2020-02-04	2020-02-05
0000000011	INO0118-19-0011	Age ≥20 years	Yes	Ability to give written informed consent	Yes	SpO2 ≥95% on room air	Yes	Systolic blood pressure ≥90 mmHg	Yes	Regular use of opioids or benzodiazepines for purposes other than sleeping	No	Participation in another clinical trial within 4 weeks of registering for this trial	No	Drug abuse or a physical, mental, or social condition that made enrollment or evaluation impossible	No	Severe cardiac disorder	No	American Society of Anesthesiologists (ASA) ≧4	No	Heart rate <50 bpm	No	Severe thyroid disease	No	Pregnancy or lactation	No	Possibility of allergic reaction to propofol or fentanyl	No	Any other condition that could impair the patient’s safety or make it difficult for the patient to comply with the protocol by participating in the study	No	2020-02-06	Chiba University Hospital	2020-02-07	2020-02-07	2020-02-08
0000000012	INO0118-19-0012	Age ≥20 years	Yes	Ability to give written informed consent	Yes	SpO2 ≥95% on room air	Yes	Systolic blood pressure ≥90 mmHg	Yes	Regular use of opioids or benzodiazepines for purposes other than sleeping	No	Participation in another clinical trial within 4 weeks of registering for this trial	No	Drug abuse or a physical, mental, or social condition that made enrollment or evaluation impossible	No	Severe cardiac disorder	No	American Society of Anesthesiologists (ASA) ≧4	No	Heart rate <50 bpm	No	Severe thyroid disease	No	Pregnancy or lactation	No	Possibility of allergic reaction to propofol or fentanyl	No	Any other condition that could impair the patient’s safety or make it difficult for the patient to comply with the protocol by participating in the study	No	2020-02-25	Chiba University Hospital	2020-02-25	2020-02-25	2020-02-26
0000000013	INO0118-19-0013	Age ≥20 years	Yes	Ability to give written informed consent	Yes	SpO2 ≥95% on room air	Yes	Systolic blood pressure ≥90 mmHg	Yes	Regular use of opioids or benzodiazepines for purposes other than sleeping	No	Participation in another clinical trial within 4 weeks of registering for this trial	No	Drug abuse or a physical, mental, or social condition that made enrollment or evaluation impossible	No	Severe cardiac disorder	No	American Society of Anesthesiologists (ASA) ≧4	No	Heart rate <50 bpm	No	Severe thyroid disease	No	Pregnancy or lactation	No	Possibility of allergic reaction to propofol or fentanyl	No	Any other condition that could impair the patient’s safety or make it difficult for the patient to comply with the protocol by participating in the study	No	2020-02-25	Chiba University Hospital	2020-02-25	2020-02-25	2020-02-26
0000000014	INO0118-19-0014	Age ≥20 years	Yes	Ability to give written informed consent	Yes	SpO2 ≥95% on room air	Yes	Systolic blood pressure ≥90 mmHg	Yes	Regular use of opioids or benzodiazepines for purposes other than sleeping	No	Participation in another clinical trial within 4 weeks of registering for this trial	No	Drug abuse or a physical, mental, or social condition that made enrollment or evaluation impossible	No	Severe cardiac disorder	No	American Society of Anesthesiologists (ASA) ≧4	No	Heart rate <50 bpm	No	Severe thyroid disease	No	Pregnancy or lactation	No	Possibility of allergic reaction to propofol or fentanyl	No	Any other condition that could impair the patient’s safety or make it difficult for the patient to comply with the protocol by participating in the study	No	2020-02-27	Chiba University Hospital	2020-02-27	2020-02-28	2020-02-29
0000000015	INO0118-19-0015	Age ≥20 years	Yes	Ability to give written informed consent	Yes	SpO2 ≥95% on room air	Yes	Systolic blood pressure ≥90 mmHg	Yes	Regular use of opioids or benzodiazepines for purposes other than sleeping	No	Participation in another clinical trial within 4 weeks of registering for this trial	No	Drug abuse or a physical, mental, or social condition that made enrollment or evaluation impossible	No	Severe cardiac disorder	No	American Society of Anesthesiologists (ASA) ≧4	No	Heart rate <50 bpm	No	Severe thyroid disease	No	Pregnancy or lactation	No	Possibility of allergic reaction to propofol or fentanyl	No	Any other condition that could impair the patient’s safety or make it difficult for the patient to comply with the protocol by participating in the study	No	2020-02-27	Chiba University Hospital	2020-02-27		2020-02-28	1	Respiratory waveform was not displayed from the start
0000000016	INO0118-19-0016	Age ≥20 years	Yes	Ability to give written informed consent	Yes	SpO2 ≥95% on room air	Yes	Systolic blood pressure ≥90 mmHg	Yes	Regular use of opioids or benzodiazepines for purposes other than sleeping	No	Participation in another clinical trial within 4 weeks of registering for this trial	No	Drug abuse or a physical, mental, or social condition that made enrollment or evaluation impossible	No	Severe cardiac disorder	No	American Society of Anesthesiologists (ASA) ≧4	No	Heart rate <50 bpm	No	Severe thyroid disease	No	Pregnancy or lactation	No	Possibility of allergic reaction to propofol or fentanyl	No	Any other condition that could impair the patient’s safety or make it difficult for the patient to comply with the protocol by participating in the study	No	2020-03-02	Chiba University Hospital	2020-03-02	2020-03-03	2020-03-04
0000000017	INO0118-19-0017	Age ≥20 years	Yes	Ability to give written informed consent	Yes	SpO2 ≥95% on room air	Yes	Systolic blood pressure ≥90 mmHg	Yes	Regular use of opioids or benzodiazepines for purposes other than sleeping	No	Participation in another clinical trial within 4 weeks of registering for this trial	No	Drug abuse or a physical, mental, or social condition that made enrollment or evaluation impossible	No	Severe cardiac disorder	No	American Society of Anesthesiologists (ASA) ≧4	No	Heart rate <50 bpm	No	Severe thyroid disease	No	Pregnancy or lactation	No	Possibility of allergic reaction to propofol or fentanyl	No	Any other condition that could impair the patient’s safety or make it difficult for the patient to comply with the protocol by participating in the study	No	2020-03-02	Chiba University Hospital	2020-03-02	2020-03-03	2020-03-04
0000000018	INO0118-19-0018	Age ≥20 years	Yes	Ability to give written informed consent	Yes	SpO2 ≥95% on room air	Yes	Systolic blood pressure ≥90 mmHg	Yes	Regular use of opioids or benzodiazepines for purposes other than sleeping	No	Participation in another clinical trial within 4 weeks of registering for this trial	No	Drug abuse or a physical, mental, or social condition that made enrollment or evaluation impossible	No	Severe cardiac disorder	No	American Society of Anesthesiologists (ASA) ≧4	No	Heart rate <50 bpm	No	Severe thyroid disease	No	Pregnancy or lactation	No	Possibility of allergic reaction to propofol or fentanyl	No	Any other condition that could impair the patient’s safety or make it difficult for the patient to comply with the protocol by participating in the study	No	2020-03-05	Chiba University Hospital	2020-03-05	2020-03-06	2020-03-07
0000000019	INO0118-19-0019	Age ≥20 years	Yes	Ability to give written informed consent	Yes	SpO2 ≥95% on room air	Yes	Systolic blood pressure ≥90 mmHg	Yes	Regular use of opioids or benzodiazepines for purposes other than sleeping	No	Participation in another clinical trial within 4 weeks of registering for this trial	No	Drug abuse or a physical, mental, or social condition that made enrollment or evaluation impossible	No	Severe cardiac disorder	No	American Society of Anesthesiologists (ASA) ≧4	No	Heart rate <50 bpm	No	Severe thyroid disease	No	Pregnancy or lactation	No	Possibility of allergic reaction to propofol or fentanyl	No	Any other condition that could impair the patient’s safety or make it difficult for the patient to comply with the protocol by participating in the study	No	2020-03-05	Chiba University Hospital	2020-03-05	2020-03-06	2020-03-07
0000000020	INO0118-19-0020	Age ≥20 years	Yes	Ability to give written informed consent	Yes	SpO2 ≥95% on room air	Yes	Systolic blood pressure ≥90 mmHg	Yes	Regular use of opioids or benzodiazepines for purposes other than sleeping	No	Participation in another clinical trial within 4 weeks of registering for this trial	No	Drug abuse or a physical, mental, or social condition that made enrollment or evaluation impossible	No	Severe cardiac disorder	No	American Society of Anesthesiologists (ASA) ≧4	No	Heart rate <50 bpm	No	Severe thyroid disease	No	Pregnancy or lactation	No	Possibility of allergic reaction to propofol or fentanyl	No	Any other condition that could impair the patient’s safety or make it difficult for the patient to comply with the protocol by participating in the study	No	2020-03-09	Chiba University Hospital	2020-03-09	2020-03-10	2020-03-11
0000000021	INO0118-19-0021	Age ≥20 years	Yes	Ability to give written informed consent	Yes	SpO2 ≥95% on room air	Yes	Systolic blood pressure ≥90 mmHg	Yes	Regular use of opioids or benzodiazepines for purposes other than sleeping	No	Participation in another clinical trial within 4 weeks of registering for this trial	No	Drug abuse or a physical, mental, or social condition that made enrollment or evaluation impossible	No	Severe cardiac disorder	No	American Society of Anesthesiologists (ASA) ≧4	No	Heart rate <50 bpm	No	Severe thyroid disease	No	Pregnancy or lactation	No	Possibility of allergic reaction to propofol or fentanyl	No	Any other condition that could impair the patient’s safety or make it difficult for the patient to comply with the protocol by participating in the study	No	2020-03-12	Chiba University Hospital	2020-03-12	2020-03-12	2020-03-13
0000000022	INO0118-19-0022	Age ≥20 years	Yes	Ability to give written informed consent	Yes	SpO2 ≥95% on room air	Yes	Systolic blood pressure ≥90 mmHg	Yes	Regular use of opioids or benzodiazepines for purposes other than sleeping	No	Participation in another clinical trial within 4 weeks of registering for this trial	No	Drug abuse or a physical, mental, or social condition that made enrollment or evaluation impossible	No	Severe cardiac disorder	No	American Society of Anesthesiologists (ASA) ≧4	No	Heart rate <50 bpm	No	Severe thyroid disease	No	Pregnancy or lactation	No	Possibility of allergic reaction to propofol or fentanyl	No	Any other condition that could impair the patient’s safety or make it difficult for the patient to comply with the protocol by participating in the study	No	2020-03-12	Chiba University Hospital	2020-03-13	2020-03-13	2020-03-14
0000000023	INO0118-19-0023	Age ≥20 years	Yes	Ability to give written informed consent	Yes	SpO2 ≥95% on room air	Yes	Systolic blood pressure ≥90 mmHg	Yes	Regular use of opioids or benzodiazepines for purposes other than sleeping	No	Participation in another clinical trial within 4 weeks of registering for this trial	No	Drug abuse or a physical, mental, or social condition that made enrollment or evaluation impossible	No	Severe cardiac disorder	No	American Society of Anesthesiologists (ASA) ≧4	No	Heart rate <50 bpm	No	Severe thyroid disease	No	Pregnancy or lactation	No	Possibility of allergic reaction to propofol or fentanyl	No	Any other condition that could impair the patient’s safety or make it difficult for the patient to comply with the protocol by participating in the study	No	2020-03-12	Chiba University Hospital	2020-03-13	2020-03-13	2020-03-14
0000000024	INO0118-19-0024	Age ≥20 years	Yes	Ability to give written informed consent	Yes	SpO2 ≥95% on room air	Yes	Systolic blood pressure ≥90 mmHg	Yes	Regular use of opioids or benzodiazepines for purposes other than sleeping	No	Participation in another clinical trial within 4 weeks of registering for this trial	No	Drug abuse or a physical, mental, or social condition that made enrollment or evaluation impossible	No	Severe cardiac disorder	No	American Society of Anesthesiologists (ASA) ≧4	No	Heart rate <50 bpm	No	Severe thyroid disease	No	Pregnancy or lactation	No	Possibility of allergic reaction to propofol or fentanyl	No	Any other condition that could impair the patient’s safety or make it difficult for the patient to comply with the protocol by participating in the study	No	2020-03-16	Chiba University Hospital	2020-03-16	2020-03-17	2020-03-18
0000000025	INO0118-19-0025	Age ≥20 years	Yes	Ability to give written informed consent	Yes	SpO2 ≥95% on room air	Yes	Systolic blood pressure ≥90 mmHg	Yes	Regular use of opioids or benzodiazepines for purposes other than sleeping	No	Participation in another clinical trial within 4 weeks of registering for this trial	No	Drug abuse or a physical, mental, or social condition that made enrollment or evaluation impossible	No	Severe cardiac disorder	No	American Society of Anesthesiologists (ASA) ≧4	No	Heart rate <50 bpm	No	Severe thyroid disease	No	Pregnancy or lactation	No	Possibility of allergic reaction to propofol or fentanyl	No	Any other condition that could impair the patient’s safety or make it difficult for the patient to comply with the protocol by participating in the study	No	2020-03-17	Chiba University Hospital	2020-03-17	2020-03-17	2020-03-18
0000000026	INO0118-19-0026	Age ≥20 years	Yes	Ability to give written informed consent	Yes	SpO2 ≥95% on room air	Yes	Systolic blood pressure ≥90 mmHg	Yes	Regular use of opioids or benzodiazepines for purposes other than sleeping	No	Participation in another clinical trial within 4 weeks of registering for this trial	No	Drug abuse or a physical, mental, or social condition that made enrollment or evaluation impossible	No	Severe cardiac disorder	No	American Society of Anesthesiologists (ASA) ≧4	No	Heart rate <50 bpm	No	Severe thyroid disease	No	Pregnancy or lactation	No	Possibility of allergic reaction to propofol or fentanyl	No	Any other condition that could impair the patient’s safety or make it difficult for the patient to comply with the protocol by participating in the study	No	2020-03-19	Chiba University Hospital	2020-03-19	2020-03-19	2020-03-20
0000000027	INO0118-19-0027	Age ≥20 years	Yes	Ability to give written informed consent	Yes	SpO2 ≥95% on room air	Yes	Systolic blood pressure ≥90 mmHg	Yes	Regular use of opioids or benzodiazepines for purposes other than sleeping	No	Participation in another clinical trial within 4 weeks of registering for this trial	No	Drug abuse or a physical, mental, or social condition that made enrollment or evaluation impossible	No	Severe cardiac disorder	No	American Society of Anesthesiologists (ASA) ≧4	No	Heart rate <50 bpm	No	Severe thyroid disease	No	Pregnancy or lactation	No	Possibility of allergic reaction to propofol or fentanyl	No	Any other condition that could impair the patient’s safety or make it difficult for the patient to comply with the protocol by participating in the study	No	2020-03-23	Chiba University Hospital	2020-03-23	2020-03-24	2020-03-25
0000000028	INO0118-19-0028	Age ≥20 years	Yes	Ability to give written informed consent	Yes	SpO2 ≥95% on room air	Yes	Systolic blood pressure ≥90 mmHg	Yes	Regular use of opioids or benzodiazepines for purposes other than sleeping	No	Participation in another clinical trial within 4 weeks of registering for this trial	No	Drug abuse or a physical, mental, or social condition that made enrollment or evaluation impossible	No	Severe cardiac disorder	No	American Society of Anesthesiologists (ASA) ≧4	No	Heart rate <50 bpm	No	Severe thyroid disease	No	Pregnancy or lactation	No	Possibility of allergic reaction to propofol or fentanyl	No	Any other condition that could impair the patient’s safety or make it difficult for the patient to comply with the protocol by participating in the study	No	2020-03-26	Chiba University Hospital	2020-03-26	2020-03-27	2020-03-28
0000000029	INO0118-19-0029	Age ≥20 years	Yes	Ability to give written informed consent	Yes	SpO2 ≥95% on room air	Yes	Systolic blood pressure ≥90 mmHg	Yes	Regular use of opioids or benzodiazepines for purposes other than sleeping	No	Participation in another clinical trial within 4 weeks of registering for this trial	No	Drug abuse or a physical, mental, or social condition that made enrollment or evaluation impossible	No	Severe cardiac disorder	No	American Society of Anesthesiologists (ASA) ≧4	No	Heart rate <50 bpm	No	Severe thyroid disease	No	Pregnancy or lactation	No	Possibility of allergic reaction to propofol or fentanyl	No	Any other condition that could impair the patient’s safety or make it difficult for the patient to comply with the protocol by participating in the study	No	2020-03-26	Chiba University Hospital	2020-03-26	2020-03-27	2020-03-28
0000000030	INO0118-19-0030	Age ≥20 years	Yes	Ability to give written informed consent	Yes	SpO2 ≥95% on room air	Yes	Systolic blood pressure ≥90 mmHg	Yes	Regular use of opioids or benzodiazepines for purposes other than sleeping	No	Participation in another clinical trial within 4 weeks of registering for this trial	No	Drug abuse or a physical, mental, or social condition that made enrollment or evaluation impossible	No	Severe cardiac disorder	No	American Society of Anesthesiologists (ASA) ≧4	No	Heart rate <50 bpm	No	Severe thyroid disease	No	Pregnancy or lactation	No	Possibility of allergic reaction to propofol or fentanyl	No	Any other condition that could impair the patient’s safety or make it difficult for the patient to comply with the protocol by participating in the study	No	2020-03-30	Chiba University Hospital	2020-03-30	2020-03-31	2020-04-01
0000000031	INO0118-19-0031	Age ≥20 years	Yes	Ability to give written informed consent	Yes	SpO2 ≥95% on room air	Yes	Systolic blood pressure ≥90 mmHg	Yes	Regular use of opioids or benzodiazepines for purposes other than sleeping	No	Participation in another clinical trial within 4 weeks of registering for this trial	No	Drug abuse or a physical, mental, or social condition that made enrollment or evaluation impossible	No	Severe cardiac disorder	No	American Society of Anesthesiologists (ASA) ≧4	No	Heart rate <50 bpm	No	Severe thyroid disease	No	Pregnancy or lactation	No	Possibility of allergic reaction to propofol or fentanyl	No	Any other condition that could impair the patient’s safety or make it difficult for the patient to comply with the protocol by participating in the study	No	2020-03-30	Chiba University Hospital	2020-03-30	2020-03-31	2020-04-01
0000000032	INO0118-19-0032	Age ≥20 years	Yes	Ability to give written informed consent	Yes	SpO2 ≥95% on room air	Yes	Systolic blood pressure ≥90 mmHg	Yes	Regular use of opioids or benzodiazepines for purposes other than sleeping	No	Participation in another clinical trial within 4 weeks of registering for this trial	No	Drug abuse or a physical, mental, or social condition that made enrollment or evaluation impossible	No	Severe cardiac disorder	No	American Society of Anesthesiologists (ASA) ≧4	No	Heart rate <50 bpm	No	Severe thyroid disease	No	Pregnancy or lactation	No	Possibility of allergic reaction to propofol or fentanyl	No	Any other condition that could impair the patient’s safety or make it difficult for the patient to comply with the protocol by participating in the study	No	2020-04-01	Chiba University Hospital	2020-04-01	2020-04-03	2020-04-04
0000000033	INO0118-19-0033	Age ≥20 years	Yes	Ability to give written informed consent	Yes	SpO2 ≥95% on room air	Yes	Systolic blood pressure ≥90 mmHg	Yes	Regular use of opioids or benzodiazepines for purposes other than sleeping	No	Participation in another clinical trial within 4 weeks of registering for this trial	No	Drug abuse or a physical, mental, or social condition that made enrollment or evaluation impossible	No	Severe cardiac disorder	No	American Society of Anesthesiologists (ASA) ≧4	No	Heart rate <50 bpm	No	Severe thyroid disease	No	Pregnancy or lactation	No	Possibility of allergic reaction to propofol or fentanyl	No	Any other condition that could impair the patient’s safety or make it difficult for the patient to comply with the protocol by participating in the study	No	2020-04-03	Chiba University Hospital	2020-04-03	2020-04-03	2020-04-04
0000000034	INO0118-19-0034	Age ≥20 years	Yes	Ability to give written informed consent	Yes	SpO2 ≥95% on room air	Yes	Systolic blood pressure ≥90 mmHg	Yes	Regular use of opioids or benzodiazepines for purposes other than sleeping	No	Participation in another clinical trial within 4 weeks of registering for this trial	No	Drug abuse or a physical, mental, or social condition that made enrollment or evaluation impossible	No	Severe cardiac disorder	No	American Society of Anesthesiologists (ASA) ≧4	No	Heart rate <50 bpm	No	Severe thyroid disease	No	Pregnancy or lactation	No	Possibility of allergic reaction to propofol or fentanyl	No	Any other condition that could impair the patient’s safety or make it difficult for the patient to comply with the protocol by participating in the study	No	2020-04-06	Chiba University Hospital	2020-04-06	2020-04-07	2020-04-08
0000000035	INO0118-19-0035	Age ≥20 years	Yes	Ability to give written informed consent	Yes	SpO2 ≥95% on room air	Yes	Systolic blood pressure ≥90 mmHg	Yes	Regular use of opioids or benzodiazepines for purposes other than sleeping	No	Participation in another clinical trial within 4 weeks of registering for this trial	No	Drug abuse or a physical, mental, or social condition that made enrollment or evaluation impossible	No	Severe cardiac disorder	No	American Society of Anesthesiologists (ASA) ≧4	No	Heart rate <50 bpm	No	Severe thyroid disease	No	Pregnancy or lactation	No	Possibility of allergic reaction to propofol or fentanyl	No	Any other condition that could impair the patient’s safety or make it difficult for the patient to comply with the protocol by participating in the study	No	2020-04-10	Chiba University Hospital	2020-04-13	2020-04-10	2020-04-11
0000000036	INO0118-19-0036	Age ≥20 years	Yes	Ability to give written informed consent	Yes	SpO2 ≥95% on room air	Yes	Systolic blood pressure ≥90 mmHg	Yes	Regular use of opioids or benzodiazepines for purposes other than sleeping	No	Participation in another clinical trial within 4 weeks of registering for this trial	No	Drug abuse or a physical, mental, or social condition that made enrollment or evaluation impossible	No	Severe cardiac disorder	No	American Society of Anesthesiologists (ASA) ≧4	No	Heart rate <50 bpm	No	Severe thyroid disease	No	Pregnancy or lactation	No	Possibility of allergic reaction to propofol or fentanyl	No	Any other condition that could impair the patient’s safety or make it difficult for the patient to comply with the protocol by participating in the study	No	2020-04-10	Chiba University Hospital	2020-04-13	2020-04-10	2020-04-11
0000000037	INO0118-19-0037	Age ≥20 years	Yes	Ability to give written informed consent	Yes	SpO2 ≥95% on room air	Yes	Systolic blood pressure ≥90 mmHg	Yes	Regular use of opioids or benzodiazepines for purposes other than sleeping	No	Participation in another clinical trial within 4 weeks of registering for this trial	No	Drug abuse or a physical, mental, or social condition that made enrollment or evaluation impossible	No	Severe cardiac disorder	No	American Society of Anesthesiologists (ASA) ≧4	No	Heart rate <50 bpm	No	Severe thyroid disease	No	Pregnancy or lactation	No	Possibility of allergic reaction to propofol or fentanyl	No	Any other condition that could impair the patient’s safety or make it difficult for the patient to comply with the protocol by participating in the study	No	2020-04-13	Chiba University Hospital	2020-04-13	2020-04-14	2020-04-15
0000000038	INO0118-19-0038	Age ≥20 years	Yes	Ability to give written informed consent	Yes	SpO2 ≥95% on room air	Yes	Systolic blood pressure ≥90 mmHg	Yes	Regular use of opioids or benzodiazepines for purposes other than sleeping	No	Participation in another clinical trial within 4 weeks of registering for this trial	No	Drug abuse or a physical, mental, or social condition that made enrollment or evaluation impossible	No	Severe cardiac disorder	No	American Society of Anesthesiologists (ASA) ≧4	No	Heart rate <50 bpm	No	Severe thyroid disease	No	Pregnancy or lactation	No	Possibility of allergic reaction to propofol or fentanyl	No	Any other condition that could impair the patient’s safety or make it difficult for the patient to comply with the protocol by participating in the study	No	2020-04-13	Chiba University Hospital	2020-04-13	2020-04-14	2020-04-15
0000000039	INO0118-19-0039	Age ≥20 years	Yes	Ability to give written informed consent	Yes	SpO2 ≥95% on room air	Yes	Systolic blood pressure ≥90 mmHg	Yes	Regular use of opioids or benzodiazepines for purposes other than sleeping	No	Participation in another clinical trial within 4 weeks of registering for this trial	No	Drug abuse or a physical, mental, or social condition that made enrollment or evaluation impossible	No	Severe cardiac disorder	No	American Society of Anesthesiologists (ASA) ≧4	No	Heart rate <50 bpm	No	Severe thyroid disease	No	Pregnancy or lactation	No	Possibility of allergic reaction to propofol or fentanyl	No	Any other condition that could impair the patient’s safety or make it difficult for the patient to comply with the protocol by participating in the study	No	2020-04-14	Chiba University Hospital	2020-04-15	2020-04-15	2020-04-16
0000000040	INO0118-19-0040	Age ≥20 years	Yes	Ability to give written informed consent	Yes	SpO2 ≥95% on room air	Yes	Systolic blood pressure ≥90 mmHg	Yes	Regular use of opioids or benzodiazepines for purposes other than sleeping	No	Participation in another clinical trial within 4 weeks of registering for this trial	No	Drug abuse or a physical, mental, or social condition that made enrollment or evaluation impossible	No	Severe cardiac disorder	No	American Society of Anesthesiologists (ASA) ≧4	No	Heart rate <50 bpm	No	Severe thyroid disease	No	Pregnancy or lactation	No	Possibility of allergic reaction to propofol or fentanyl	No	Any other condition that could impair the patient’s safety or make it difficult for the patient to comply with the protocol by participating in the study	No	2020-04-15	Chiba University Hospital	2020-04-15	2020-04-17	2020-04-18
0000000041	INO0118-19-0041	Age ≥20 years	Yes	Ability to give written informed consent	Yes	SpO2 ≥95% on room air	Yes	Systolic blood pressure ≥90 mmHg	Yes	Regular use of opioids or benzodiazepines for purposes other than sleeping	No	Participation in another clinical trial within 4 weeks of registering for this trial	No	Drug abuse or a physical, mental, or social condition that made enrollment or evaluation impossible	No	Severe cardiac disorder	No	American Society of Anesthesiologists (ASA) ≧4	No	Heart rate <50 bpm	No	Severe thyroid disease	No	Pregnancy or lactation	No	Possibility of allergic reaction to propofol or fentanyl	No	Any other condition that could impair the patient’s safety or make it difficult for the patient to comply with the protocol by participating in the study	No	2020-04-15	Chiba University Hospital	2020-04-15		2020-04-17	1	Procedure canceled
0000000042	INO0118-19-0042	Age ≥20 years	Yes	Ability to give written informed consent	Yes	SpO2 ≥95% on room air	Yes	Systolic blood pressure ≥90 mmHg	Yes	Regular use of opioids or benzodiazepines for purposes other than sleeping	No	Participation in another clinical trial within 4 weeks of registering for this trial	No	Drug abuse or a physical, mental, or social condition that made enrollment or evaluation impossible	No	Severe cardiac disorder	No	American Society of Anesthesiologists (ASA) ≧4	No	Heart rate <50 bpm	No	Severe thyroid disease	No	Pregnancy or lactation	No	Possibility of allergic reaction to propofol or fentanyl	No	Any other condition that could impair the patient’s safety or make it difficult for the patient to comply with the protocol by participating in the study	No	2020-04-20	Chiba University Hospital	2020-04-21	2020-04-21	2020-04-22
0000000043	INO0118-19-0043	Age ≥20 years	Yes	Ability to give written informed consent	Yes	SpO2 ≥95% on room air	Yes	Systolic blood pressure ≥90 mmHg	Yes	Regular use of opioids or benzodiazepines for purposes other than sleeping	No	Participation in another clinical trial within 4 weeks of registering for this trial	No	Drug abuse or a physical, mental, or social condition that made enrollment or evaluation impossible	No	Severe cardiac disorder	No	American Society of Anesthesiologists (ASA) ≧4	No	Heart rate <50 bpm	No	Severe thyroid disease	No	Pregnancy or lactation	No	Possibility of allergic reaction to propofol or fentanyl	No	Any other condition that could impair the patient’s safety or make it difficult for the patient to comply with the protocol by participating in the study	No	2020-04-21	Chiba University Hospital	2020-04-21	2020-04-22	2020-04-23
0000000044	INO0118-19-0044	Age ≥20 years	Yes	Ability to give written informed consent	Yes	SpO2 ≥95% on room air	Yes	Systolic blood pressure ≥90 mmHg	Yes	Regular use of opioids or benzodiazepines for purposes other than sleeping	No	Participation in another clinical trial within 4 weeks of registering for this trial	No	Drug abuse or a physical, mental, or social condition that made enrollment or evaluation impossible	No	Severe cardiac disorder	No	American Society of Anesthesiologists (ASA) ≧4	No	Heart rate <50 bpm	No	Severe thyroid disease	No	Pregnancy or lactation	No	Possibility of allergic reaction to propofol or fentanyl	No	Any other condition that could impair the patient’s safety or make it difficult for the patient to comply with the protocol by participating in the study	No	2020-04-24	Chiba University Hospital	2020-05-01	2020-04-24	2020-04-25
0000000045	INO0118-19-0045	Age ≥20 years	Yes	Ability to give written informed consent	Yes	SpO2 ≥95% on room air	Yes	Systolic blood pressure ≥90 mmHg	Yes	Regular use of opioids or benzodiazepines for purposes other than sleeping	No	Participation in another clinical trial within 4 weeks of registering for this trial	No	Drug abuse or a physical, mental, or social condition that made enrollment or evaluation impossible	No	Severe cardiac disorder	No	American Society of Anesthesiologists (ASA) ≧4	No	Heart rate <50 bpm	No	Severe thyroid disease	No	Pregnancy or lactation	No	Possibility of allergic reaction to propofol or fentanyl	No	Any other condition that could impair the patient’s safety or make it difficult for the patient to comply with the protocol by participating in the study	No	2020-04-24	Chiba University Hospital	2020-05-01	2020-04-24	2020-04-25

## Sheet: Patient Background
Case No	SEX	AGE	Diagnosis	PH_HT Yes：1	PH_HL Yes：1	PH_DM Yes：1	PH_COPD/Athma Yes：1	PH_IHD Yes：1	PH_OTHER Yes：1	COMORBIDITY	ALLERGY Yes：1	Alcohol abuse Current：1 Past：2	Smoking history Yes：1	Current medication Yes：１	Sleeping drug Yes：1	Antipsychotic Yes：1	Anxieolytic Yes：1	Antihypertensive drug Yes：1	Other drug Yes：1	Ht	Wt	Neck Circumference	SBP	DBP	BT	SpO2	HR	ECOG_PS	ASA	ECG abnormalities Yes：1	CXR abnormalities Yes：1	STOP_BangTEST1_snore Yes：1	STOP_BangTEST2_fatigue Yes：1	STOP_BangTEST3_apnea Yes：1	STOP_BangTEST4_HT Yes：1	STOP_BangTEST5_BMI≧30 Yes：1	STOP_BangTEST6_Age≧50 Yes：1	STOP_BangTEST7_Neck Circumference≧40cm Yes：1	STOP_BangTEST8_Male Yes：1	Mallampati	Jaw excess soft tissue Yes：1
0000000001	M	81	PSC						1	0	0	0	1	1	0	0	0	0	1	164.5	60.9	35.5	162	91	36.3	99	63	0	1	1	0	1			1		1		1	1	1
0000000002	M	76	Intrahepatic lithiasis	1					1	0	0	0	1	1	0	0	0	1	1	173.2	68	40.5	123	55	36.2	95	54	0	1	1	1	1		1	1		1	1	1	3	1
0000000003	M	82	IgG4-SC	1					1	0	0	0	1	1	0	0	0	1	1	167	62.5	39.8	108	76	36.3	98	71	0	1	1	1	1			1		1		1	2	1
0000000004	M	49	Pancreatic duct stones							0	0	2	1	1	0	0	0	0	1	165	54	36.5	122	86	36.5	99	99	0	1	0	0								1	2	0
0000000005	F	66	Bile duct stones	1	1	1	1			0	1	0	1	1	0	0	0	1	1	155.7	78.5	39.6	127	64	36.9	97	70	0	1	0	0	1			1	1	1			4	1
0000000006	M	71	Cholangiocarcinoma						1	0	1	0	0	1	0	0	0	0	1	168.4	84.3	41.4	124	82	35.7	97	54	0	1	0	0						1	1	1	3	0
0000000007	M	70	AIP							0	1	0	1	1	0	0	0	0	1	156.6	56.9	42	159	99	36.6	97	92	0	1	0	0	1			1		1	1	1	1	1
0000000008	F	81	IPMC						1	0	0	0	0	1	0	0	0	0	1			35.8	98	61	36.4	97	66	0	2	0	1						1			3	1
0000000009	M	56	Hepatolithiasis						1	0	0	0	1	1	0	0	0	0	1	170.8	61.1	37.8	98	75	36.2	98	65	0	1	0	0	1					1		1	4	0
0000000010	M	55	Chronic pancreatitis						1	0	0	2	1	1	0	0	0	0	1	174.5	61.3	36.5	109	73	35.5	97	67	0	1	0	0						1		1	1	0
0000000011	M	78	Gastric cancer						1	0	0	0	0	0						161.7	54.6	35.2	162	75	36.8	98	54	0	1	1	0				1		1		1	2	0
0000000012	M	28	PSC						1	1	1	0	0	1	0	0	0	0	1	170	67	38.8	120	87	36.2	99	57	0	2	1	0	1	1						1	1	0
0000000013	M	46	AIP							0	0	0	1	1	0	0	0	0	1	172.6	65.7	35.5	120	78	35.5	99	67	0	1	0	0	1							1	3	0
0000000014	M	67	Bile duct stones							0	0	0	1	0						171.5	75.5	38.7	144	99	36.2	96	85	0	1	0	1				1		1		1	1	1
0000000015	M	74	Bile duct stones						1	0	0	0	0	1	0	0	0	0	1	162.6	55.3	37.3	145	68	36.8	97	68	0	1	1	0	1			1		1		1	2	0
0000000016	M	76	Pancreatic Cancer	1					1	0	0	0	0	1	1	0	0	1	1	155.8	41.4	29.8	137	76	36.6	97	65	1	2	0	0	1			1		1			3	0
0000000017	M	76	Cholangiocarcinoma						1	0	1	0	1	1	0	0	0	0	1	159.4	58.7	35.5	105	72	36.6	97	76	1	2	1	0						1		1	2	1
0000000018	M	88	Bile duct stenosis	1					1	1	0	0	1	1	0	0	0	1	1	169	55.7	36.2	107	62	36.6	96	89	1	2	1	0						1		1	2	0
0000000019	M	70	Pancreatic Cancer	1	1	1			1	1	0	0	1	1	0	0	0	1	1	167.3	48	33.3	147	66	36.2	96	74	1	2	1	1		1		1		1		1	3	0
0000000020	M	64	Chronic pancreatitis	1						0	0	2	1	1	0	0	0	1	1	168.7	65.6	38.2	102	60	36.2	97	69	0	2	1	0	1					1		1	3	0
0000000021	F	71	Intestinal tumor						1	0	1	0	0	1	0	0	0	0	1	143.7	45.3	31	137	65	36.1	98	74	0	1	0	0	1			1		1			4	0
0000000022	M	82	Gastric cancer	1				1	1	0	0	2	1	1	1	0	0	1	1	165.4	64	35.2	143	49	36.5	98	51	1	2	1	1	1	1		1		1		1	3	1
0000000023	M	78	Bile duct stones	1		1				0	0	0	0	1	0	0	0	1	1	155.5	55.9	36.8	124	61	36.5	97	77	0	2	1	0	1					1		1	3	0
0000000024	M	79	Pancreatic duct stones							1	0	0	0	1	0	0	0	0	1	161.5	47.6	36.3	131	78	36	99	59	0	2	0	0	1					1		1	4	1
0000000025	M	49	Pancreatic tumor			1			1	0	1	0	1	1	0	0	0	0	1	160.9	76	42.1	127	92	37	99	81	0	1	0	0	1		1	1			1	1	3	1
0000000026	M	58	Ampullary Cancer	1		1			1	0	1	2	1	1	0	0	0	1	1	167.8	79.7	37.6	124	77	36.3	98	53	0	2	0	0						1		1	4	1
0000000027	F	55	PSC						1	0	1	0	1	1	0	0	0	0	1	163	81.4	40	134	96	36.4	97	93	0	2	0	1	1			1	1	1	1		3	1
0000000028	M	75	Pancreatic Cancer	1	1	1			1	0	0	2	1	1	0	0	0	1	1	165.9	83.2	42.7	117	71	35.9	96	82	0	2	1	0	1	1	1		1	1	1	1	1	1
0000000029	F	74	Intrahepatic cholangiocarcinoma	1	1	1			1	1	0	0	0	1	0	0	0	1	1	150.9	51.4	32.3	138	65	36	98	75	0	2	0	0	1	1		1		1			3	1
0000000030	M	67	Pancreatic duct stones			1				1	0	0	1	1	0	0	0	0	1	169.5	57.4	37.8	125	63	36.5	97	79	0	2	0	0	1					1		1	2	1
0000000031	M	70	Pancreatic Cancer			1				0	0	0	1	1	0	0	0	0	1	160	58	39.4	120	68	36.2	98	59	0	2	0	0						1		1	1	0
0000000032	F	45	Bile duct stones						1	1	0	0	1	1	0	0	0	0	1	157	68.5	35.4	124	85	36.1	97	66	0	2	0	0	1			1					4	1
0000000033	F	69	Pancreatic duct stones						1	1	0	0	0	1	0	0	0	0	1	151.8	48.4	32.7	168	89	36.2	98	64	0	2	0	0				1		1			4	0
0000000034	F	85	Pancreatic Cancer		1					0	0	0	0	1	0	0	0	0	1	159.4	63.3	35.6	168	81	36.4	96	74	0	2	0	0				1		1			3	1
0000000035	M	57	Pancreatic Cancer						1	0	1	0	1	1	0	0	0	0	1	166.8	82	42.4	133	99	36.3	97	94	0	2	1	0	1	1	1	1		1		1	2	1
0000000036	F	70	Pancreatic duct stones			1	1		1	1	0	0	1	1	0	0	0	0	1	155.5	35.4	29.1	111	57	36	96	70	1	2	1	1						1			2	0
0000000037	F	79	IPMC	1	1				1	0	0	0	0	1	0	0	0	1	1	150	52.7	33.8	135	69	36.2	97	82	1	2	1	1	1			1		1			2	1
0000000038	F	83	Cholangiocarcinoma	1					1	0	1	0	0	1	0	0	0	1	1	153	55.5	35.3	135	70	36.7	98	75	1	2	0	0	1			1		1			2	0
0000000039	M	61	Gastric cancer	1		1	1		1	0	0	0	1	1	0	0	0	1	1	164	73	38.8	132	90	36.5	98	71	0	2	0	0	1		1	1		1		1	3	1
0000000040	M	76	Gastric cancer	1					1	0	0	2	1	1	0	1	0	1	1	156.4	60.6	40	142	71	36.3	97	59	1	2	1	0	1			1		1	1	1	4	1
0000000041	F	64	AIP						1	0	1	0	0	1	0	0	0	0	1	156	54.1	32.5	133	100	37	98	82	0	2	0	0	1			1		1			4	1
0000000042	F	78	Pancreatic Cancer	1					1	0	1	0	0	1	0	0	0	1	1	146.9	51.6	32.9	126	79	36	98	79	0	2	1	0	1			1		1			2	0
0000000043	M	68	Gastric cancer				1			0	0	0	1	0						166.8	62.5	38	134	94	36.5	97	60	0	1	0	0	1			1		1		1	3	0
0000000044	F	79	Cholangiocarcinoma	1	1					0	0	0	0	1	0	0	0	1	1	146	60.7	35.9	142	88	36.2	97	89	1	2	0	0	1			1		1			4	1
0000000045	F	81	Pancreatic Cancer	1		1			1	1	0	0	0	1	0	0	0	1	1	145.1	36.8	31.7	112	57	35.9	98	89	0	2	1	1	1			1		1			2	1

## Sheet: Procedure
Case No	Date of treatment	PROCEDURE 1 ERCP	PROCEDURE 2 ESD	PROCEDURE 3EUS-FNA	PROCEDURE 4 DBE	Sedation starting_hr	Sedation starting_min	Sedation end_hr	Sedation end_min	SBP_maxi	SBP_mini	MBP_maxi	MBP_mini	HR_maxi	HR_mini	O2_mini	BIS_mini	Ramsay_SCORE	Total fentanil dose (μg)	Total propofol dose (mg)
0000000001	2019-12-06	1				10	15	11	20	190	125	92	84	90	57	99	54	5	156	190
0000000002	2019-12-13	1				13	55	15	0	175	127	109	77	84	43	93	81	5	140	220
0000000003	2019-12-24	1				10	50	11	22	147	84	113	66	93	71	89	76	6	74	120
0000000004	2020-01-07	1				9	18	9	56	122	88	106	76	148	85	93	34	5	300	80
0000000005	2020-01-10	1				11	25	12	35	160	111	109	75	106	51	87	36	6	420	120
0000000006	2020-01-14	1				13	39	14	35	146	118	109	93	87	56	89	51	6	100	230
0000000007	2020-01-17			1		15	17	16	3	140	88	98	58	103	76	87	45	6	63	210
0000000008	2020-01-21			1		12	45	13	23	93	71	63	48	75	45	98	78	6	54	100
0000000009	2020-01-31	1			1	12	26	14	30	169	95	125	75	134	58	89	43	6	200	600
0000000010	2020-02-04	1				9	47	10	35	124	95	102	80	78	58	95	46	6	111	235
0000000011	2020-02-07		1			11	37	12	51	154	90	98	61	55	40	88	53	6	90	180
0000000012	2020-02-25	1				12	3	13	23	149	111	120	93	147	64	94	66	6	200	580
0000000013	2020-02-25			1		15	15	16	15	149	112	117	89	76	63	95	62	6	102	280
0000000014	2020-02-28	1				10	14	11	4	147	103	125	79	109	52	88	62	6	116	212
0000000016	2020-03-03			1		11	26	12	37	167	102	107	69	81	56	99	59	6	80	123
0000000017	2020-03-03	1				14	13	14	56	113	81	83	62	91	72	97	67	6	68	134
0000000018	2020-03-06	1				9	16	9	50	170	66	118	48	91	39	90	64	6	90	110
0000000019	2020-03-06			1		16	13	16	52	165	128	111	81	93	68	97	59	6	50	110
0000000020	2020-03-10	1				9	14	10	24	132	87	90	68	94	61	94	64	6	130	350
0000000021	2020-03-12				1	14	19	15	54	187	129	128	82	122	33	75	50	6	124	210
0000000022	2020-03-13		1			10	49	12	46	188	115	108	69	86	32	94	45	6	155	380
0000000023	2020-03-13	1				14	58	16	9	155	102	105	74	92	62	97	62	6	122	310
0000000024	2020-03-17	1				9	13	9	41	168	99	113	74	87	59	99	66	6	70	70
0000000025	2020-03-17			1		14	38	15	42	140	55	104	41	89	62	86	40	6	138	342
0000000026	2020-03-19	1				14	53	15	27	143	109	109	91	83	33	95	49	6	92	200
0000000027	2020-03-24	1				9	16	10	15	146	114	112	91	120	89	90	36	6	136	345
0000000028	2020-03-27	1				9	22	10	0	140	108	101	84	88	73	90	73	6	75	200
0000000029	2020-03-27	1				14	28	15	43	182	108	112	74	81	58	98	50	6	88	210
0000000030	2020-03-31	1				9	17	10	28	149	97	112	72	128	70	95	42	6	100	180
0000000031	2020-03-31			1		12	59	13	37	118	95	76	64	66	42	90	59	6	80	100
0000000032	2020-04-03	1				11	0	11	45	162	114	132	91	90	59	95	48	6	126	240
0000000033	2020-04-03	1				16	8	17	17	179	106	143	84	132	89	95	37	6	110	334
0000000034	2020-04-07			1		16	33	17	3	217	134	139	83	86	66	93	66	6	58	140
0000000035	2020-04-10	1		1		13	1	14	33	150	99	114	84	111	78	89	49	6	165	505
0000000036	2020-04-10	1				15	58	16	35	120	89	86	63	97	72	99	46	6	50	87
0000000037	2020-04-14	1		1		9	54	11	13	185	101	134	79	96	65	88	68	6	81	205
0000000038	2020-04-14	1				13	17	14	14	182	119	120	94	92	52	96	65	6	90	280
0000000039	2020-04-15		1			9	20	11	58	130	91	101	64	91	50	94	41	6	216	652
0000000040	2020-04-17		1			9	32	11	21	173	117	112	81	77	40	91	67	6	111	282
0000000042	2020-04-21			1		15	18	16	11	140	94	100	67	107	57	97	63	6	96	152
0000000043	2020-04-22		1			10	4	11	53	128	81	100	60	96	53	97	42	6	150	383
0000000044	2020-04-24	1				11	8	12	5	150	95	107	70	99	64	90	54	5	82	182
0000000045	2020-04-24	1		1		13	0	15	0	130	77	82	56	84	52	85	41	6	130	245

## Sheet: AE
Case No	AE No.	AE term	AE start date	AE end date	AE outcome	Treatment Continuation 0：Continue 1：Discontinue	Additional treatment ０:No 1：Drug treatment 2：Other	Severity ０:Not severe 1：Severe	CTCAE Grade	Relationship 0：No 1：Yes	AE predictability 0：Unknown 1：Yes：Well known
0000000001	1	Biliary infection	2019-12-07	2019-12-09	recover	0	1	0	3	0	1
0000000006	1	Biliary infection	2020-01-15	2020-01-16	recover	0	1	0	3	0	1
0000000017	1	Hyperamylasemia	2020-03-04	2020-03-06	recover	0	0	0	2	0	1
0000000018	1	Biliary infection	2020-03-08	2020-03-09	recover	0	1	0	3	0	1
0000000022	1	Postoperative bleeding	2020-03-14	2020-03-17	recover	0	2	1	3	0	1
0000000031	1	Aspiration pneumonia	2020-03-31	2020-04-06	recover	0	1	1	3	0	1
0000000038	1	Biliary infection	2020-04-14	2020-04-17	recover	0	1	0	3	0	1

## Sheet: Intervention
Case No	No intervention	Intervention② increasing O2	Intervention③ Stimulation	Intervention④ Chin lift	Intervention⑤ Withholding medication	Intervention⑥ Nasopharyngeal tube
0000000001
0000000002	2		2
0000000003	2	1	1	1
0000000004	1
0000000005	3	1	2	1
0000000006
0000000007	1	1	3	1
0000000008
0000000009	1
0000000010
0000000011	8	2
0000000012				1
0000000013
0000000014		1	1
0000000016
0000000017
0000000018	1				1
0000000019
0000000020		1	1
0000000021	21	2	8	2	1
0000000022		1
0000000023
0000000024
0000000025	2	2	3	14
0000000026
0000000027		2
0000000028		1
0000000029
0000000030
0000000031	2	1		4
0000000032
0000000033
0000000034	2	2
0000000035	2	2		2	1
0000000036
0000000037	6	2		4
0000000038
0000000039	1	1
0000000040			1
0000000042		1	1
0000000043
0000000044		1	2		1
0000000045		2		5

## Sheet: Monitor record①　during treatmen
Case No	Device	Apnea count	SpO2 <90% count	Cause ① <90% apnea	Cause ② <90% hypopnea	Cause ③ <90% RR ＜8	Cause ④ <90% obstruction	No abnormality <90%	SpO2 <95% count	Cause ① <95% apnea	Cause ② <95% hypopnea	Cause ③ <95% RR ＜8	Cause ④ <95% obstruction	No abnormality <95%	SpO2 <90% duration	False_alarm
0000000001	Capnography	1	0						0						0	0
0000000001	Nasal pressure monitor	1	0						0						0	0
0000000002	Capnography	18	0						5	4	1	1			0	0
0000000002	Nasal pressure monitor	14	0						5	3	2	2			0	0
0000000003	Capnography	4	1	1					4		1			3	6	0
0000000003	Nasal pressure monitor	2	1	1					4	1	2		2	1	6	0
0000000004	Capnography	5	0						1		1				0	0
0000000004	Nasal pressure monitor	9	0						1		1				0	0
0000000005	Capnography	0	3			1		2	5					5	30	0
0000000005	Nasal pressure monitor	0	3	3					5	1	4				30	0
0000000006	Capnography	0	1		1				1					1	8	0
0000000006	Nasal pressure monitor	0	1		1				1		1				8	0
0000000007	Capnography	3	1	1					1	1						1
0000000007	Nasal pressure monitor	7	2	1	1	1			3	2	1				58	0
0000000008	Capnography	3	0						0						0	0
0000000008	Nasal pressure monitor	3	0						0						0	2
0000000009	Capnography	3	1					1	1		1				6	0
0000000009	Nasal pressure monitor	3	1					1	1		1		1		6	2
0000000010	Capnography	6	0						0						0	0
0000000010	Nasal pressure monitor	8	0						0						0	0
0000000011	Capnography	0	1		1				9		7			2	13	0
0000000011	Nasal pressure monitor	0	1		1				9		5		2	3	13	0
0000000012	Capnography	1	0						1		1	1			0	0
0000000012	Nasal pressure monitor	2	0						1	1					0	0
0000000013	Capnography	0	0						0						0	0
0000000013	Nasal pressure monitor	3	0						0						0	2
0000000014	Capnography	1	1					1	3		1			2	123	0
0000000014	Nasal pressure monitor	0	1						3					2	123	0
0000000016	Capnography	1	0						0						0	1
0000000016	Nasal pressure monitor	2	0						0						0	1
0000000017	Capnography	1	0						0						0	0
0000000017	Nasal pressure monitor	1	0						0						0	0
0000000018	Capnography	0	0						3		1			2	0	0
0000000018	Nasal pressure monitor	0	0						3				1	2	0	0
0000000019	Capnography	1	0						0						0	0
0000000019	Nasal pressure monitor	1	0						0						0	0
0000000020	Capnography	1	0						2		1			1	0	0
0000000020	Nasal pressure monitor	6	0						2	1	1				0	0
0000000021	Capnography	9	6	4	2				4	1	2			1	710	0
0000000021	Nasal pressure monitor	7	6	2	2	1			4						710	0
0000000022	Capnography	6	0						1		1				0	0
0000000022	Nasal pressure monitor	7	0						1	1					0	0
0000000023	Capnography	0	0						0						0	0
0000000023	Nasal pressure monitor	1	0						0						0	0
0000000024	Capnography	0	0						0						0	0
0000000024	Nasal pressure monitor	3	0						0						0	1
0000000025	Capnography	0	4		1	1		3	10		1	2		8	165	0
0000000025	Nasal pressure monitor	1	4			1	4		10	1	3	2	8		165	0
0000000026	Capnography	0	0						0						0	0
0000000026	Nasal pressure monitor	4	0						0						0	1
0000000027	Capnography	0	0						1					1	0	0
0000000027	Nasal pressure monitor	0	0						1					1	0	0
0000000028	Capnography	0	0						1					1	0	0
0000000028	Nasal pressure monitor	0	0						1					1	0	0
0000000029	Capnography	0	0						0						0	0
0000000029	Nasal pressure monitor	0	0						0						0	0
0000000030	Capnography	0	0						0						0	0
0000000030	Nasal pressure monitor	0	0						0						0	0
0000000031	Capnography	4	0						6	2	2			2	0	0
0000000031	Nasal pressure monitor	0	0						6		2	2	6		0	0
0000000032	Capnography	0	0						0						0	0
0000000032	Nasal pressure monitor	0	0						0						0	0
0000000033	Capnography	0	0						0						0	0
0000000033	Nasal pressure monitor	0	0						0						0	0
0000000034	Capnography	0	0						3					3	0	1
0000000034	Nasal pressure monitor	2	0						3	3					0	1
0000000035	Capnography	10	1	1					5	4					10	4
0000000035	Nasal pressure monitor	13	1	1					5	4				1	10	3
0000000036	Capnography	0	0						0						0	0
0000000036	Nasal pressure monitor	0	0						0						0	0
0000000037	Capnography	10	1	1					8	1	6	1		1	15	0
0000000037	Nasal pressure monitor	8	1	1					8	1	7	2			15	0
0000000038	Capnography	4	0						0						0	0
0000000038	Nasal pressure monitor	0	0						0						0	0
0000000039	Capnography	11	0						2					2	0	1
0000000039	Nasal pressure monitor	2	0						2				1	1	0	1
0000000040	Capnography	3	0						1		1				0	0
0000000040	Nasal pressure monitor	9	0						1		1				0	4
0000000042	Capnography	3	0						0						0	2
0000000042	Nasal pressure monitor	0	0						0						0	0
0000000043	Capnography	0	0						0						0	0
0000000043	Nasal pressure monitor	6	0						0						0	1
0000000044	Capnography	4	0						1	1					0	0
0000000044	Nasal pressure monitor	2	0						1	1					0	0
0000000045	Capnography	0	1		1				6		2			1	32	1
0000000045	Nasal pressure monitor	0	1				1		6		5	1	3		32	0

## Sheet: Monitor record② after treatment
Case No	Device	Apnea count	SpO2 <90% count	Cause ① <90% apnea	Cause ② <90% hypopnea	Cause ③ <90% RR ＜8	Cause ④ <90% obstruction	No abnormality <90%	SpO2 <95% count	Cause ① <95% apnea	Cause ② <95% hypopnea	Cause ③ <95% RR ＜8	Cause ④ <95% obstruction	No abnormality <95%	SpO2 <90% duration	False_alarm
0000000001	Capnography	19	0						0						0	0
0000000001	Nasal pressure monitor	12	0						0						0	0
0000000002	Capnography	0	0						0						0	1
0000000002	Nasal pressure monitor	5	0						0						0	1
0000000003	Capnography	10	0						0						0	0
0000000003	Nasal pressure monitor	27	0						0						0	0
0000000004	Capnography	0	0						0						0	0
0000000004	Nasal pressure monitor	3	0						0						0	0
0000000005	Capnography	0	0						14		1			13	0	0
0000000005	Nasal pressure monitor
0000000006	Capnography	0	0						0						0	0
0000000006	Nasal pressure monitor	3	0						0						0	2
0000000007	Capnography	2	0						19	1	2	1		16	0	0
0000000007	Nasal pressure monitor
0000000008	Capnography	10	0						12	2	2	2		6	0	3
0000000008	Nasal pressure monitor	5	0						12	1	5	2	2	3	0	0
0000000009	Capnography	1	0						1					1	0	2
0000000009	Nasal pressure monitor	3	0						1		1				0	0
0000000010	Capnography	0	0						1					1	0	0
0000000010	Nasal pressure monitor	0	0						1					1	0	0
0000000011	Capnography
0000000011	Nasal pressure monitor
0000000012	Capnography	5	0						0						0	1
0000000012	Nasal pressure monitor	0	0						0						0	0
0000000013	Capnography	1	4	1	3	1			29		8	13		10	40	1
0000000013	Nasal pressure monitor	23	4	4					29	18	7	10		1	40	0
0000000014	Capnography	3	2		1				1		1				169	0
0000000014	Nasal pressure monitor	0	2		2				1						169	2
0000000016	Capnography	3	0						0						0	0
0000000016	Nasal pressure monitor	8	0						0						0	0
0000000017	Capnography	1	0						0						0	0
0000000017	Nasal pressure monitor	4	0						0						0	0
0000000018	Capnography	7	0						0						0	0
0000000018	Nasal pressure monitor	3	0						0						0	0
0000000019	Capnography	0	0						4					4	0	0
0000000019	Nasal pressure monitor	0	0						4		1		2	2	0	0
0000000020	Capnography	0	1					1	22		12			10	13	0
0000000020	Nasal pressure monitor	5	1				1		22	5	12			5	13	0
0000000021	Capnography	8	0						13						0	1
0000000021	Nasal pressure monitor	0	0						13						0	1
0000000022	Capnography	20	0						1						0	6
0000000022	Nasal pressure monitor	20	0						1	1					0	0
0000000023	Capnography	39	0						0						0	0
0000000023	Nasal pressure monitor	9	0						0						0	0
0000000024	Capnography	26	8	3	4	1			10	2	7	1			608	1
0000000024	Nasal pressure monitor	43	8	5	2	1			10	7	3	1	1		608	5
0000000025	Capnography	0	0						4					4	0	0
0000000025	Nasal pressure monitor	0	0						4					4	0	0
0000000026	Capnography	0	0						0						0	0
0000000026	Nasal pressure monitor	3	0						0						0	0
0000000027	Capnography	0	0						1					1	0	0
0000000027	Nasal pressure monitor	0	0						1					1	0	0
0000000028	Capnography	6	0						35	4	13	1		18	0	0
0000000028	Nasal pressure monitor	5	0						35	5	13			17	0	0
0000000029	Capnography	19	0						0						0	7
0000000029	Nasal pressure monitor	20	0						0						0	5
0000000030	Capnography	1	0						0						0	0
0000000030	Nasal pressure monitor	1	0						0						0	0
0000000031	Capnography	0	0						26		4			22	0	0
0000000031	Nasal pressure monitor	0	0						26		10		2	16	0	0
0000000032	Capnography	0	0						0						0	0
0000000032	Nasal pressure monitor	0	0						0						0	0
0000000033	Capnography	0	0						16		11			5	0	0
0000000033	Nasal pressure monitor	2	0						16	1	5			10	0	0
0000000034	Capnography	0	0						0						0	0
0000000034	Nasal pressure monitor	0	0						0						0	0
0000000035	Capnography	23	0						0						0	0
0000000035	Nasal pressure monitor	24	0						0						0	0
0000000036	Capnography	0	0						0						0	0
0000000036	Nasal pressure monitor	0	0						0						0	0
0000000037	Capnography	0	25		13			12	30		8	7		17	430	0
0000000037	Nasal pressure monitor	15	25	10	15	9			30	6	22	8	4	3	430	0
0000000038	Capnography	1	0						1			1			0	0
0000000038	Nasal pressure monitor	4	0						1	1					0	0
0000000039	Capnography	1	0						0						0	0
0000000039	Nasal pressure monitor	2	0						0						0	0
0000000040	Capnography	0	0						5		1			4	0	0
0000000040	Nasal pressure monitor	1	0						5				1	4	0	0
0000000042	Capnography	26	0						18	5	3	1		10	0	0
0000000042	Nasal pressure monitor	19	0						18	5	3	1	5	6	0	0
0000000043	Capnography	0	0						0						0	0
0000000043	Nasal pressure monitor	0	0						0						0	0
0000000044	Capnography	9	0						1					1	0	0
0000000044	Nasal pressure monitor	1	0						1					1	0	0
0000000045	Capnography	0	0						0						0	0
0000000045	Nasal pressure monitor	0	0						0						0	0
